# Supplementary material for: Comparative Analysis of Biological Characteristics among P0 Proteins from Different Brassica Yellows Virus Genotypes
Source: Biology (Basel). 2021 Oct 21;10(11):1076. doi: 10.3390/biology10111076 (PMC8614689; doi:10.3390/biology10111076)
Supplement: Supplementary file 1 [file biology-10-01076-s001.zip]

Archive with 1 entries (1 files):
- biology-1412377-supplementary.pdf
